# Supplementary material for: The Leaf Microbiome of Arabidopsis Displays Reproducible Dynamics and Patterns throughout the Growing Season
Source: mBio. 2022 Apr 14;13(3):e02825-21. doi: 10.1128/mbio.02825-21 (PMC9239250; doi:10.1128/mbio.02825-21)
Supplement: TABLE S1 [file mbio.02825-21-s0005.xlsx]

## Sheet: Tab. S1. Experimental set-up
Table S1. Experimental set-up. Numbers indicate sampled plants by condition.
Experiment*	Plant ecotype	Nov	Dec	Jan	Feb	Mar
1	Col-0	3	3	3	3	3
1	Ksk-1	3	3	4	3	4
1	Ws-0	3	4	3	3	2
1	Sf-2	3	4	4	3	3
2	Col-0	3	3	3	3	4
2	Ksk-1	3	4	4	3	4
2	Ws-0	4	4	3	4	3
2	Sf-2	3	4	3	4	4
3	Col-0	3	4	2	4	4
3	Ksk-1	3	4	4	3	4
3	Ws-0	4	4	3	4	3	Total samples:
3	Sf-2	3	4	4	4	4	206
*The experiments were performed on years 2014-2015 (experiment 1), 2015-2016 (experiment 2) and 2016-2017 (experiment 3).
