# Supplementary material for: The Leaf Microbiome of Arabidopsis Displays Reproducible Dynamics and Patterns throughout the Growing Season
Source: mBio. 2022 Apr 14;13(3):e02825-21. doi: 10.1128/mbio.02825-21 (PMC9239250; doi:10.1128/mbio.02825-21)
Supplement: TABLE S3 [file mbio.02825-21-s0007.xlsx]

## Sheet: Tab S3. Hub analysis
Table S3. Hub analysis. Comparison of microbial hubs identified via SparCC or Co-net network analysis. For each month network, microbial hubs were identified as top 5% OTUs showing maximum betweenness centrality and closeness centrality scores. Core microbial taxa (see Fig. 2) identified as hubs by either method are highlighted in orange. Core microbial taxa (see Fig. 2) identified as hubs by bot…
SparCC based hub analysis									Co-Net based hub analysis
Hub OTUs	Silva taxonomy for bacterial OTUs (BacV5)	Hub	Month	Core	BetweennessCentrality	ClosenessCentrality	Method		Hub OTUs	Silva taxonomy for bacterial OTUs (BacV5)	Hub	Month	Core	BetweennessCentrality	ClosenessCentrality	Method
g__Cystofilobasidium _ Ftrad_Otu_00003		yes	Nov	no	0.01622272	0.58223684	Sparcc		f__Rhizobiaceae_unclassified _ BacV5_Otu_000181	Allorhizobium-Neorhizobium-Pararhizobium-Rhizobium	yes	Nov	no	0.01850598	0.5753176	Speraman
g__Flavobacterium _ BacV5_Otu_000250	Flavobacterium	yes	Nov	no	0.01898954	0.55140187	Sparcc		f__Rhizobiaceae_unclassified _ BacV5_Otu_000368	Allorhizobium-Neorhizobium-Pararhizobium-Rhizobium	yes	Nov	no	0.01911298	0.56205674	Speraman
g__Phenylobacterium _ BacV5_Otu_000229	Caulobacteraceae	yes	Nov	no	0.01436062	0.57467532	Sparcc		g__Caulobacter _ BacV5_Otu_000371	Caulobacter	yes	Nov	no	0.02137418	0.58921933	Speraman
g__Sporobolomyces _ Ftrad_Otu_00042		yes	Nov	no	0.0128666	0.5682183	Sparcc		g__Gemmatimonas _ BacV5_Otu_000243	Gemmatimonas	yes	Nov	no	0.01750007	0.58165138	Speraman
									g__Sphingomonas _ BacV5_Otu_000225	Sphingomonas	yes	Nov	no	0.03271909	0.59141791	Speraman
									g__Sphingomonas _ BacV5_Otu_000348	Sphingomonas	yes	Nov	no	0.02337778	0.55908289	Speraman
f__Oxalobacteraceae_unclassified _ BacV5_Otu_000004	Massilia	yes	Dec	yes	0.00988756	0.56457143	Sparcc		f__Microbacteriaceae_unclassified _ BacV5_Otu_000385	Frondihabitans	yes	Dec	no	0.01688399	0.50951374	Speraman
f__Oxalobacteraceae_unclassified _ BacV5_Otu_000027	Oxalobacteraceae	yes	Dec	no	0.01285212	0.5704388	Sparcc		f__Microbacteriaceae_unclassified _ BacV5_Otu_000394	Microbacteriaceae	yes	Dec	no	0.01186177	0.5041841	Speraman
f__Oxalobacteraceae_unclassified _ BacV5_Otu_000043	Oxalobacteraceae	yes	Dec	no	0.0180171	0.55505618	Sparcc		f__Oxalobacteraceae_unclassified _ BacV5_Otu_000004	Massilia	yes	Dec	yes	0.01376915	0.51005291	Speraman
f__Oxalobacteraceae_unclassified _ BacV5_Otu_000103	Oxalobacteraceae	yes	Dec	no	0.01085965	0.54226125	Sparcc		f__Oxalobacteraceae_unclassified _ BacV5_Otu_000027	Oxalobacteraceae	yes	Dec	no	0.01170837	0.50260688	Speraman
f__Solirubrobacteraceae_unclassified _ BacV5_Otu_000059	Solirubrobacteraceae	yes	Dec	no	0.0120904	0.54706534	Sparcc		f__Oxalobacteraceae_unclassified _ BacV5_Otu_000043	Oxalobacteraceae	yes	Dec	no	0.01198634	0.51385928	Speraman
f__Sporichthyaceae_unclassified _ BacV5_Otu_000201	Frankiales_uncultured	yes	Dec	no	0.01002318	0.55195531	Sparcc		f__Solirubrobacteraceae_unclassified _ BacV5_Otu_000059	Solirubrobacteraceae	yes	Dec	no	0.02603263	0.50365726	Speraman
g__Bacillus _ BacV5_Otu_000012	Bacillus	yes	Dec	yes	0.00983995	0.55568054	Sparcc		g__Bacillus _ BacV5_Otu_000012	Bacillus	yes	Dec	yes	0.01149789	0.51276596	Speraman
g__Marmoricola _ BacV5_Otu_000013	Marmoricola	yes	Dec	yes	0.0117608	0.55319149	Sparcc		g__Microbispora _ BacV5_Otu_000152	Kocuria	yes	Dec	no	0.01397866	0.51222104	Speraman
g__Nocardioides _ BacV5_Otu_000041	Nocardioides	yes	Dec	no	0.01131941	0.5704388	Sparcc		g__Rhodobacter _ BacV5_Otu_000085	Rhodobacteraceae	yes	Dec	no	0.02321976	0.50951374	Speraman
g__Phycicoccus _ BacV5_Otu_000063	Pedococcus-Phycicoccus	yes	Dec	no	0.01547239	0.55693348	Sparcc		g__Udeniomyces _ Ftrad_Otu_00001		yes	Dec	yes	0.01248684	0.49639547	Speraman
									k__Fungi_unclassified _ Ftrad_Otu_00098		yes	Dec	no	0.01474474	0.5010395	Speraman
									k__Fungi_unclassified _ Ftrad_Otu_00153		yes	Dec	no	0.01487886	0.52850877	Speraman
g__Bensingtonia _ Ftrad_Otu_00018		yes	Jan	no	0.01403103	0.63617886	Sparcc		f__Microbacteriaceae_unclassified _ BacV5_Otu_000191	Microbacteriaceae	yes	Jan	no	0.02861007	0.54181818	Speraman
g__Bradyrhizobium _ BacV5_Otu_000096	Bradyrhizobium	yes	Jan	no	0.02243004	0.63104839	Sparcc		g__Cystofilobasidium _ Ftrad_Otu_00003		yes	Jan	no	0.02157507	0.54779412	Speraman
g__Methylibium _ BacV5_Otu_000034	Rhizobacter	yes	Jan	no	0.01187201	0.61013645	Sparcc		g__Cystofilobasidium _ Ftrad_Otu_00006		yes	Jan	no	0.03095849	0.54779412	Speraman
g__Nocardioides _ BacV5_Otu_000057	Nocardioides	yes	Jan	no	0.01638369	0.626	Sparcc		g__Nocardioides _ BacV5_Otu_000278	Nocardioides	yes	Jan	no	0.02288703	0.53693694	Speraman
g__Sphingomonas _ BacV5_Otu_000343	Sphingomonas	yes	Jan	no	0.01175127	0.63232323	Sparcc		g__Sphingomonas _ BacV5_Otu_000343	Sphingomonas	yes	Jan	no	0.02511058	0.53985507	Speraman
f__Oxalobacteraceae_unclassified _ BacV5_Otu_000004	Massilia	yes	Feb	yes	0.03825143	0.52572707	Sparcc		f__Enterobacteriaceae_unclassified _ BacV5_Otu_000084	Serratia	yes	Feb	no	0.04286427	0.53089245	Speraman
f__Oxalobacteraceae_unclassified _ BacV5_Otu_000027	Oxalobacteraceae	yes	Feb	no	0.03253876	0.5210643	Sparcc		g__Alternaria _ Ftrad_Otu_00031		yes	Feb	no	0.03867433	0.5021645	Speraman
g__Bacillus _ BacV5_Otu_000006	Bacillus	yes	Feb	no	0.03542894	0.52572707	Sparcc		g__Bacillus _ BacV5_Otu_000006	Bacillus	yes	Feb	no	0.07138843	0.55903614	Speraman
g__Bacillus _ BacV5_Otu_000012	Bacillus	yes	Feb	yes	0.03884564	0.51198257	Sparcc		g__Bacillus _ BacV5_Otu_000012	Bacillus	yes	Feb	yes	0.02927842	0.51441242	Speraman
g__Blumeria _ Ftrad_Otu_00055		yes	Feb	no	0.04449022	0.52690583	Sparcc		g__Variovorax _ BacV5_Otu_000010	Comamonadaceae	yes	Feb	yes	0.05582424	0.50765864	Speraman
g__Kaistobacter _ BacV5_Otu_000040	Sphingomonas	yes	Feb	no	0.03168111	0.53167421	Sparcc
g__Nocardioides _ BacV5_Otu_000041	Nocardioides	yes	Feb	no	0.03581589	0.54398148	Sparcc
c__Gammaproteobacteria_unclassified _ BacV5_Otu_001164	Pseudomonas	yes	Mar	no	0.02295456	0.54152824	Sparcc		c__Gammaproteobacteria_unclassified _ BacV5_Otu_001164	Pseudomonas	yes	Mar	no	0.14260734	0.5807771	Speraman
f__Microbacteriaceae_unclassified _ BacV5_Otu_000191	Microbacteriaceae	yes	Mar	no	0.02287095	0.54333333	Sparcc		p__Proteobacteria_unclassified _ BacV5_Otu_000583	Pseudomonas	yes	Mar	no	0.09653768	0.51356239	Speraman
f__Oxalobacteraceae_unclassified _ BacV5_Otu_000027	Oxalobacteraceae	yes	Mar	no	0.01408117	0.54152824	Sparcc
f__Solirubrobacteraceae_unclassified _ BacV5_Otu_000059	Solirubrobacteraceae	yes	Mar	no	0.02532751	0.55348048	Sparcc
g__Alternaria _ Ftrad_Otu_00031		yes	Mar	no	0.02925491	0.54242928	Sparcc
g__Bullera _ Ftrad_Otu_00011		yes	Mar	no	0.01396655	0.5379538	Sparcc
g__Kaistobacter _ BacV5_Otu_000040	Sphingomonas	yes	Mar	no	0.01505145	0.55160745	Sparcc
